# Supplementary material for: Isotopic and microbotanical insights into Iron Age agricultural reliance in the Central African rainforest
Source: Commun Biol. 2020 Oct 27;3:619. doi: 10.1038/s42003-020-01324-2 (PMC7591565; doi:10.1038/s42003-020-01324-2)
Supplement: Supplementary file 4 — Supplementary Data 1 [file 42003_2020_1324_MOESM4_ESM.xlsx]

## Sheet: Data-Session 1
Position	SampleID	Type	Mass (ug)	Mass 2nd standard (ug)	Amplitude m/z 44	Area m/z 44	C (ug)	Amplitude m/z 28	Area m/z 28	N (ug)	%C	%N	Atomic C:N	δ13Craw	δ15Nraw	δ13CVPDB	δ15NAIR
2	N2.C7	Calibration SRM	867	942	4663	135.697	814.629	11183	186.777	183.105	86.4786	21.1193	5.19048	-30.935	20.084	-32.1128	20.211
5	N1.USGS24	Calibration SRM	886	1076	4614	145.12	869.016	11680	192.507	188.673	80.7636	21.2949	5.37359	-14.882	0.518	-16.0248	0.468659
7	215.8B	Sample-not this study	2274		6007	190.558	1131.27	3133	51.808	51.9385	49.7482	2.28401	25.4112	-9.636	6.625	-10.7674	6.63071
9	MIL	Check SRM	3335		7096	237.797	1403.93	3219	52.072	52.195	42.0967	1.56507	31.3806	-9.092	3.891	-10.2222	3.87206
11	245.24C	Sample-not this study	2197		7150	242.296	1429.89	4433	74.306	73.8026	65.0839	3.35924	22.6037	-9.397	6.919	-10.5279	6.92736
13	NOT09A	Sample-not this study	3036		6725	220.345	1303.2	3674	59.53	59.4429	42.9248	1.95794	25.5774	-9.485	6.497	-10.6161	6.50155
15	NOT09B	Sample-not this study	3045		6744	221.927	1312.33	3678	59.778	59.6839	43.0978	1.96006	25.6526	-9.647	6.6	-10.7784	6.60548
17	NOT09C	Sample-not this study	3046		6758	223.072	1318.94	3817	62.167	62.0056	43.3006	2.03564	24.8165	-9.58	6.678	-10.7113	6.68419
19	LEU	Check SRM	3888		9770	368.239	2156.81	27974	425.701	415.297	55.4734	10.6815	6.05898	-27.066	6.538	-28.2354	6.54292
21	NOT03.10	Sample-not this study	2839		6378	205.973	1220.25	3067	50.617	50.781	42.9815	1.78869	28.0345	-9.145	3.31	-10.2753	3.28583
23	NOT08.10	Sample-not this study	3253		7039	235.451	1390.39	3609	58.755	58.6897	42.7416	1.80417	27.6388	-9.306	2.462	-10.4367	2.43018
25	BE1	Sample	2074		5726	178.452	1061.4	949	16.588	17.7108	51.1765	0.853946	69.9176	-26.775	4.714	-27.9438	4.70248
27	GLU	Check SRM	4937		8571	308.413	1811.5	27373	427.038	416.596	36.6924	8.43824	5.07307	-9.363	-1.918	-10.4938	-1.9893
29	BE2	Sample	2030		7019	235.158	1388.69	586	10.396	11.6933	68.4086	0.576025	138.553	-26.503	2.661	-27.6712	2.63098
31	OUH01	Sample-not this study	2023		5025	149.306	893.177	4999	83.939	83.1642	44.1511	4.11093	12.5299	-7.428	5.881	-8.55459	5.88
32	OUH01a	Sample-not this study	2340		5620	173.367	1032.05	5794	96.707	95.5724	44.1047	4.08429	12.5984	-7.431	5.999	-8.5576	5.99906
34	MIL	Check SRM	2899		6396	205.842	1219.49	2716	44.452	44.7897	42.0659	1.54501	31.7648	-9.233	3.911	-10.3635	3.89224
36	BE3	Sample	2896		7400	253.292	1493.36	848	14.954	16.1229	51.5663	0.556729	108.061	-27.541	6.252	-28.7114	6.25435
38	BE4	Sample	2108		5854	183.166	1088.61	697	12.232	13.4776	51.6418	0.639354	94.2338	-27.509	4.236	-28.6794	4.22017
40	BE5	Sample	2407		5149	154.563	923.519	745	13.06	14.2823	38.368	0.593363	75.439	-27.191	3.879	-28.3607	3.85996
42	LEU	Check SRM	3886		9759	365.907	2143.35	27794	421.022	410.749	55.1556	10.57	6.08782	-27.069	6.575	-28.2384	6.58026
44	TMD15	Sample-not this study	2332		5152	153.504	917.406	2773	46.842	47.1124	39.3399	2.02026	22.7182	-7.6	4.628	-8.72697	4.61571
46	TMD13	Sample-not this study	2480		5662	174.658	1039.5	3356	56.519	56.5167	41.9154	2.2789	21.4583	-7.761	5.969	-8.88832	5.96879
48	GLU	Check SRM	4826		8416	299.647	1760.91	26667	415.258	405.148	36.488	8.39511	5.07073	-9.373	-1.857	-10.5038	-1.92775
50	KI3-01	Sample-not this study	2012		5341	161.332	962.588	3339	56.138	56.1465	47.8423	2.79058	20.0016	-7.776	7.862	-8.90335	7.87886
52	SAA01	Sample-not this study	2053		5031	149.322	893.269	3723	62.471	62.301	43.5104	3.03463	16.7276	-7.156	6.028	-8.282	6.02833
54	OUN01	Sample-not this study	2063		5319	160.833	959.708	5099	85.825	84.997	46.52	4.12007	13.1729	-7.468	7.557	-8.59468	7.57111
56	MIL	Check SRM	3055		6649	216.431	1280.61	2964	48.265	48.4953	41.9184	1.58741	30.8079	-9.197	3.871	-10.3274	3.85188
58	TMD09	Sample-not this study	2096		4768	138.839	832.764	2883	48.563	48.7849	39.7311	2.32752	19.9151	-7.948	6.231	-9.07573	6.23316
60	KAF03.6	Sample-not this study	3304		7109	237.316	1401.15	3099	49.972	50.1542	42.4077	1.51798	32.593	-9.187	5.424	-10.3174	5.41888
61	KAF03.6a	Sample-not this study	2987		6608	214.565	1269.84	2809	45.884	46.1814	42.5121	1.54608	32.0795	-9.216	5.326	-10.3465	5.32
63	TMD10	Sample-not this study	2142		4892	143.857	861.726	3689	62.314	62.1485	40.23	2.90142	16.1765	-7.468	4.154	-8.59468	4.13743
65	LEU	Check SRM	3912		9768	366.292	2145.57	27967	422.444	412.131	54.8458	10.5351	6.0737	-27.059	6.586	-28.2284	6.59136
67	N2.C7	Calibration SRM	338	494	2700	68.911	429.156	4177	71.15	70.7355	86.8736	20.9277	7.07822	-31.018	19.942	-32.196	20.0677
68	N2.C7	Calibration SRM	883	1087	5189	154.755	924.627	11426	187.949	184.244	85.0623	20.8656	5.85492	-30.93	20.145	-32.1078	20.2726
70	N1.USGS24	Calibration SRM	376	392	2292	59.459	374.601	4842	81.491	80.7851	95.5615	21.4854	5.40984	-14.977	0.384	-16.12	0.333452
71	N1.USGS24	Calibration SRM	896	1008	4504	140.367	841.583	11655	190.417	186.642	83.4904	20.8306	5.26059	-14.91	0.431	-16.0529	0.380875
74	N2.C7	Calibration SRM	386	414	2226	55.927	354.215	4661	80.498	79.8201	85.5592	20.6788	5.17728	-31.028	20.086	-32.206	20.213
75	N2.C7	Calibration SRM	887	1059	4983	148.73	889.852	11282	187.909	184.205	84.0276	20.7672	5.63591	-30.975	20.215	-32.1529	20.3432
77	N1.USGS24	Calibration SRM	394	439	2335	63.132	395.801	4930	84.034	83.2565	90.1596	21.1311	5.54632	-14.967	0.444	-16.11	0.393992
78	N1.USGS24	Calibration SRM	931	1053	5164	163.516	975.193	11982	195.464	191.547	92.611	20.5743	5.93967	-14.836	0.485	-15.9787	0.435362
80	TMD01	Sample-not this study	2448		5145	155.547	929.198	3023	51.044	51.196	37.9574	2.09134	21.1748	-7.528	4.776	-8.65481	4.76504
82	OUW02	Sample-not this study	2227		4263	121.384	732.017	2253	38.543	39.0472	32.8701	1.75336	21.8715	-8.457	5.625	-9.58584	5.62169
84	NOT01.1.2	Sample-not this study	3009		6533	212.224	1256.32	2273	37.133	37.677	41.7522	1.25214	38.9021	-9.751	7.451	-10.8827	7.46415
86	KAF03.1.2	Sample-not this study	3174		6834	227.443	1344.16	4173	67.636	67.3205	42.3492	2.121	23.2944	-9.661	5.596	-10.7925	5.59243
88	GLU	Check SRM	4916		8432	302.838	1779.33	27000	423.958	413.603	36.1946	8.4134	5.01902	-9.351	-1.859	-10.4818	-1.92977
90	KAF03.1.5	Sample-not this study	3048		6671	219.75	1299.76	4097	66.628	66.3409	42.6431	2.17654	22.8575	-9.651	5.472	-10.7824	5.46731
92	NOT01.1.5	Sample-not this study	3080		6703	220.68	1305.13	2503	40.875	41.3135	42.3744	1.34135	36.856	-9.7	7.812	-10.8315	7.82841
94	KAF03.1.4	Sample-not this study	3093		6741	222.028	1312.91	4138	66.794	66.5022	42.4478	2.15009	23.0327	-9.614	5.642	-10.7454	5.63885
96	NOT01.1.1	Sample-not this study	2938		6373	205.54	1217.75	2118	34.771	35.3815	41.4481	1.20427	40.1538	-9.77	7.356	-10.9017	7.3683
98	KAF03.1.1	Sample-not this study	2861		6328	202.816	1202.02	3591	58.723	58.6586	42.0141	2.05028	23.9071	-9.733	5.436	-10.8646	5.43099
99	KAF03.1.1a	Sample-not this study	3027		6566	214.187	1267.65	3817	61.888	61.7345	41.8782	2.03946	23.9563	-9.727	5.448	-10.8586	5.4431
101	MIL	Check SRM	3193		6798	224.713	1328.41	3147	51.029	51.1814	41.6038	1.60293	30.2807	-9.171	3.925	-10.3014	3.90637
103	NOT09.1.1	Sample-not this study	3319		7141	239.231	1412.2	4218	67.821	67.5003	42.549	2.03375	24.4083	-9.634	6.956	-10.7654	6.96469
105	NJI10.1.1	Sample-not this study	2908		6360	204.804	1213.5	2302	37.804	38.3291	41.7296	1.31806	36.9367	-9.449	4.37	-10.58	4.35538
107	NJI11.1.4	Sample-not this study	3228		6922	230.216	1360.17	3417	55.201	55.2359	42.1366	1.71115	28.7289	-9.139	3.969	-10.2693	3.95077
109	LEU	Check SRM	3932		9772	370.118	2167.65	28265	427.261	416.813	55.1285	10.6005	6.0673	-27.073	6.584	-28.2424	6.58934
111	NJI10.1.3	Sample-not this study	3155		6793	225.187	1331.14	2680	43.661	44.021	42.1916	1.39528	35.2786	-9.347	4.778	-10.4778	4.76706
113	NJI10.1.5	Sample-not this study	2984		6549	213.584	1264.17	2800	45.748	46.0492	42.3651	1.5432	32.0281	-9.338	4.68	-10.4688	4.66818
115	NJI11.1.3	Sample-not this study	3085		6640	217.121	1284.59	2987	48.791	49.0065	41.6398	1.58854	30.5814	-9.172	3.926	-10.3024	3.90738
117	NJI11.1.1	Sample-not this study	3034		6552	212.925	1260.37	2760	45.199	45.5157	41.5415	1.50019	32.306	-9.234	3.852	-10.3645	3.83271
119	NJI11.1.2	Sample-not this study	3084		6639	217.092	1284.42	2843	46.154	46.4438	41.6479	1.50596	32.2646	-9.164	3.915	-10.2944	3.89628
121	GLU	Check SRM	4040		7318	247.787	1461.59	21875	346.828	338.646	36.1779	8.38233	5.0353	-9.403	-1.819	-10.5339	-1.88941
123	KAF04.10	Sample-not this study	2895		6400	206.129	1221.15	3154	51.515	51.6537	42.1812	1.78424	27.5812	-9.624	6.371	-10.7554	6.37442
125	NJI11.1.5	Sample-not this study	3250		6968	231.124	1365.41	3469	55.746	55.7655	42.0126	1.71586	28.5657	-9.107	4.107	-10.2373	4.09001
126	NJI11.1.5a	Sample-not this study	2893		6380	204.724	1213.04	2980	48.541	48.7635	41.93	1.68557	29.0219	-9.196	4.001	-10.3264	3.98305
128	KAF04.2	Sample-not this study	2918		6360	204.198	1210	1825	30.082	30.8246	41.4668	1.05636	45.7967	-9.638	5.791	-10.7694	5.78919
130	MIL	Check SRM	3089		6697	218.256	1291.14	2965	48.098	48.333	41.798	1.56468	31.1656	-9.236	3.735	-10.3665	3.71466
132	NJI10.1.4	Sample-not this study	2888		6441	207.202	1227.34	2518	40.977	41.4127	42.4979	1.43396	34.5763	-9.335	4.632	-10.4657	4.61974
134	KAF04.8	Sample-not this study	2925		6455	207.775	1230.65	2374	38.713	39.2125	42.0734	1.3406	36.6147	-9.59	8.093	-10.7213	8.11194
136	KAF04.4	Sample-not this study	2940		6449	207.722	1230.34	2146	35.054	35.6565	41.8483	1.21281	40.2562	-9.656	6.296	-10.7874	6.29874
138	NJI10.1.2	Sample-not this study	3040		6645	216.004	1278.14	2540	41.348	41.7732	42.0441	1.37412	35.6967	-9.445	4.476	-10.576	4.46234
140	GLU	Check SRM	3826		7057	234.768	1386.44	20687	328.707	321.036	36.2374	8.39089	5.03843	-9.437	-1.856	-10.568	-1.92674
142	KAF04.6	Sample-not this study	3134		6812	223.701	1322.57	2240	36.504	37.0657	42.2006	1.1827	41.6286	-9.835	4.883	-10.9668	4.87301
144	NOT09.1.3	Sample-not this study	3035		6738	220.604	1304.69	3750	60.551	60.4351	42.9882	1.99127	25.1863	-9.607	6.857	-10.7383	6.8648
146	NJI09.2	Sample-not this study	2991		6560	212.741	1259.31	2473	40.34	40.7936	42.1033	1.36388	36.0153	-9.095	5.526	-10.2252	5.5218
148	LEU	Check SRM	3804		9554	356.189	2087.26	27224	412.659	402.622	54.87	10.5842	6.04818	-27.09	6.585	-28.2594	6.59035
150	NOT09.1.2	Sample-not this study	3074		6807	223.537	1321.62	3816	61.784	61.6334	42.9935	2.00499	25.0171	-9.598	6.807	-10.7293	6.81435
152	NJI09.8	Sample-not this study	3036		6626	215.541	1275.47	2968	48.302	48.5313	42.0115	1.59853	30.6616	-9.305	5.092	-10.4357	5.08389
153	NJI09.8a	Sample-not this study	2998		6574	212.811	1259.71	2953	48.033	48.2699	42.0184	1.61007	30.4468	-9.289	5.113	-10.4196	5.10508
155	NOT09.1.4	Sample-not this study	3043		6776	222.088	1313.26	3969	64.269	64.0484	43.1567	2.10478	23.9215	-9.583	6.71	-10.7143	6.71647
157	N2.C7	Calibration SRM	396	395	2194	54.414	345.482	4901	83.581	82.8162	87.4639	20.9132	4.86695	-31.08	20.164	-32.2581	20.2917
158	N2.C7	Calibration SRM	940	1009	4873	142.54	854.125	12054	200.272	196.219	84.6506	20.8744	5.07839	-31.003	20.292	-32.181	20.4209
160	N1.USGS24	Calibration SRM	361	380	2040	53.861	342.291	4547	76.814	76.2399	90.0765	21.1191	5.23793	-14.917	0.442	-16.0599	0.391974
161	N1.USGS24	Calibration SRM	854	1020	4592	144.796	867.146	11058	181.262	177.745	85.0143	20.8132	5.6917	-14.951	0.433	-16.094	0.382893
164	N2.C7	Calibration SRM	354	373	2080	51.73	329.991	4305	74.545	74.0348	88.4695	20.9138	5.20011	-31.005	20.229	-32.183	20.3573
165	N2.C7	Calibration SRM	907	985	4765	139.553	836.885	11693	194.836	190.937	84.9629	21.0514	5.11356	-30.964	20.197	-32.1419	20.325
167	N1.USGS24	Calibration SRM	357	443	2467	65.761	410.975	4453	75.841	75.2943	92.7708	21.0908	6.36795	-14.911	0.473	-16.0539	0.423254
168	N1.USGS24	Calibration SRM	886	1078	4510	142.587	854.396	11585	191.194	187.397	79.2575	21.1509	5.31916	-14.917	0.449	-16.0599	0.399038
170	MIL	Check SRM	2912		6375	205.884	1219.73	2769	45.455	45.7645	41.8864	1.57158	31.0944	-9.172	3.829	-10.3024	3.8095
172	NJI09.4	Sample-not this study	2851		6294	202.717	1201.45	2747	45.374	45.6858	42.1414	1.60245	30.6812	-9.856	8.035	-10.9879	8.05342
174	NJI09.10	Sample-not this study	2951		6460	209.643	1241.43	3715	60.685	60.5654	42.068	2.05237	23.9135	-9.506	7.881	-10.6371	7.89803
176	NOT09.1.5	Sample-not this study	2841		6350	204.635	1212.52	3502	57.121	57.1018	42.6794	2.00992	24.7735	-9.492	6.645	-10.6231	6.65089
178	NJI09.6	Sample-not this study	2888		6409	206.899	1225.59	3712	60.425	60.3127	42.4373	2.08839	23.7074	-9.347	6.978	-10.4778	6.98689
180	LEU	Check SRM	3809		9506	356.274	2087.75	27352	415.24	405.13	54.8109	10.6361	6.01215	-27.092	6.521	-28.2615	6.52577
182	KAF04.1.2	Sample-not this study	3009		6565	213.96	1266.34	1933	31.898	32.5895	42.0852	1.08307	45.3337	-9.367	6.174	-10.4978	6.17564
184	KAF04.1.1	Sample-not this study	2947		6437	208.752	1236.28	1905	31.33	32.0375	41.9506	1.08712	45.0202	-9.459	6.034	-10.59	6.03438
186	KAF04.1.5	Sample-not this study	2849		6302	202.518	1200.3	2185	35.712	36.296	42.1307	1.27399	38.5815	-9.269	6.762	-10.3996	6.76894
188	NJI08.8	Sample-not this study	2911		6393	206.793	1224.98	2194	36.052	36.6264	42.081	1.25821	39.0194	-9.136	7.344	-10.2663	7.35619
190	NJI08.4	Sample-not this study	3124		6745	222.281	1314.37	3813	61.937	61.7821	42.0733	1.97766	24.82	-9.473	8.48	-10.604	8.50243
191	NJI08.4a	Sample-not this study	3154		6820	225.618	1333.63	3925	63.876	63.6665	42.2838	2.01859	24.4384	-9.426	8.567	-10.5569	8.59021
193	GLU	Check SRM	4848		8371	299.737	1761.43	26866	420.263	410.012	36.3331	8.45734	5.01205	-9.405	-1.879	-10.5359	-1.94995
195	NOT01.1.3	Sample-not this study	2887		6374	205.503	1217.53	2177	35.82	36.401	42.1729	1.26086	39.0224	-9.723	7.359	-10.8546	7.37132
197	KAF03.4	Sample-not this study	3306		7149	240.539	1419.75	5069	81.5	80.7939	42.9447	2.44386	20.5013	-9.557	5.256	-10.6882	5.24937
199	NJI08.10	Sample-not this study	2985		6511	212.115	1255.7	3622	59.071	58.9968	42.0668	1.97644	24.8315	-9.365	6.797	-10.4958	6.80426
201	KAF03.8	Sample-not this study	3005		6532	213.321	1262.66	2560	42.208	42.609	42.0185	1.41794	34.5725	-9.073	4.494	-10.2032	4.4805
203	MIL	Check SRM	3212		6823	226.617	1339.4	3126	51.156	51.3049	41.6998	1.59729	30.4577	-9.202	3.841	-10.3325	3.82161
205	NJI08.2	Sample-not this study	2950		6442	208.761	1236.34	2468	40.648	41.0929	41.9097	1.39298	35.1008	-9.323	5.993	-10.4537	5.99301
207	KAF04.1.4	Sample-not this study	2908		6387	206.104	1221	1967	32.443	33.1191	41.9877	1.1389	43.0115	-9.322	6.567	-10.4527	6.57218
209	NOT01.1.4	Sample-not this study	3174		6860	226.889	1340.97	2556	41.615	42.0327	42.2485	1.32428	37.2201	-9.735	7.511	-10.8666	7.52469
211	KAF03.2	Sample-not this study	2941		6453	208.719	1236.09	2638	43.009	43.3874	42.0297	1.47526	33.238	-9.556	5.454	-10.6872	5.44915
213	LEU	Check SRM	3851		9629	359.812	2108.17	27655	417.709	407.53	54.7434	10.5824	6.03521	-27.115	6.569	-28.2845	6.5742
215	KAF03.1.3	Sample-not this study	3239		6988	231.939	1370.11	4093	65.846	65.581	42.3005	2.02473	24.374	-9.61	5.406	-10.7413	5.40072
217	NJI08.6	Sample-not this study	3042		6671	217.622	1287.48	3154	51.182	51.3301	42.3235	1.68738	29.2627	-9.585	8.141	-10.7163	8.16037
218	NJI08.6a	Sample-not this study	2919		6475	208.575	1235.26	2988	49.029	49.2378	42.318	1.6868	29.269	-9.589	8.3	-10.7203	8.32081
220	KAF04.1.3	Sample-not this study	2981		6548	211.632	1252.91	1922	31.42	32.1249	42.0298	1.07766	45.5013	-9.318	6.483	-10.4487	6.48743
222	KAF03.10	Sample-not this study	3268		7047	234.531	1385.08	3836	61.515	61.372	42.383	1.87797	26.3299	-9.477	6.357	-10.6081	6.36029
224	GLU	Check SRM	5035		8669	312.329	1834.11	28000	435.655	424.97	36.4271	8.44032	5.03516	-9.384	-1.873	-10.5149	-1.94389
226	OUN34	Sample-not this study	2930		6252	199.55	1183.17	4929	82.274	81.5461	40.3813	2.78314	16.9275	-7.642	6.844	-8.76906	6.85168
228	OUN22	Sample-not this study	3133		6649	217.273	1285.47	4105	68.363	68.027	41.0299	2.17131	22.0458	-7.27	6.992	-8.39625	7.00102
230	MIL	Check SRM	3064		6650	216.56	1281.35	2939	47.477	47.7295	41.8195	1.55775	31.3204	-9.216	3.782	-10.3465	3.76208
232	OUN05	Sample-not this study	2960		6009	188.938	1121.92	4920	77.593	76.997	37.9028	2.60125	16.9995	-7.55	7.935	-8.67686	7.95252
234	OUN43	Sample-not this study	2894		6248	199.194	1181.12	4689	77.577	76.9814	40.8127	2.66004	17.9001	-7.966	5.768	-9.09377	5.76598
236	OUN25	Sample-not this study	3039		7119	238.426	1407.56	6441	106.441	105.032	46.3164	3.45614	15.6347	-7.265	6.565	-8.39124	6.57017
238	OUN37	Sample-not this study	2826		6547	212.577	1258.36	4383	74.355	73.8502	44.528	2.61324	19.8793	-7.766	7.361	-8.89333	7.37334
240	LEU	Check SRM	3938		9852	370.219	2168.23	28537	429.038	418.54	55.0593	10.6282	6.04389	-27.099	6.614	-28.2685	6.61961
242	OUN19	Sample-not this study	3008		6150	195.11	1157.55	4783	79.629	78.9756	38.4823	2.62552	17.0998	-7.659	6.47	-8.7861	6.47431
244	OUN32	Sample-not this study	3021		6154	195.517	1159.9	5716	95.437	94.3382	38.3944	3.12275	14.3443	-7.623	9.644	-8.75002	9.67692
245	OUN32a	Sample-not this study	3023		6149	195.922	1162.23	5647	95.882	94.7707	38.4463	3.13499	14.3076	-7.633	9.811	-8.76004	9.84543
247	OUN08	Sample-not this study	3361		7190	241.668	1426.27	6578	108.348	106.885	42.4358	3.18017	15.5679	-7.569	7.654	-8.6959	7.66898
249	OUN13	Sample-not this study	2920		7006	233.574	1379.55	7329	121.807	119.965	47.2449	4.1084	13.4162	-7.509	8.532	-8.63577	8.5549
251	N2.C7	Calibration SRM	346	392	2207	54.738	347.353	4280	73.156	72.685	88.6103	21.0072	5.57536	-31.034	20.058	-32.212	20.1848
252	N2.C7	Calibration SRM	916	1051	5054	149.763	895.814	11896	196.789	192.834	85.2345	21.0518	5.41976	-30.925	20.282	-32.1028	20.4108
254	N1.USGS24	Calibration SRM	337	390	2135	56.199	355.785	4207	71.035	70.6237	91.2269	20.9566	5.87738	-14.967	0.401	-16.11	0.350605
255	N1.USGS24	Calibration SRM	938	1071	4428	139.542	836.821	12331	201.935	197.836	78.1346	21.0912	4.93486	-14.901	0.499	-16.0439	0.449488
258	N2.C7	Calibration SRM	396	396	2182	54.559	346.319	4864	84.286	83.5014	87.4544	21.0862	4.83871	-30.919	20.25	-32.0968	20.3785
259	N2.C7	Calibration SRM	934	978	4706	137.643	825.861	11891	199.575	195.542	84.4438	20.936	4.92735	-30.935	20.276	-32.1128	20.4048
261	N1.USGS24	Calibration SRM	325	445	2537	66.438	414.882	4055	68.98	68.6266	93.2319	21.1159	7.05308	-14.834	0.555	-15.9767	0.505993
262	N1.USGS24	Calibration SRM	926	1077	4674	147.694	883.873	11652	191.366	187.564	82.068	20.2553	5.49777	-14.862	0.462	-16.0048	0.412155
264	GLU	Check SRM	5050		8596	311.042	1826.68	27824	436.109	425.411	36.1719	8.42399	5.00956	-9.375	-1.803	-10.5058	-1.87326
266	OUN40	Sample-not this study	2833		6017	191.563	1137.07	4924	82.541	81.8056	40.1367	2.88759	16.2163	-7.407	9.539	-8.53355	9.57097
268	OUN16	Sample-not this study	3094		6296	210.004	1243.51	5154	94.991	93.9048	40.191	3.03506	15.4493	-7.91	7.673	-9.03764	7.68815
270	OUW18	Sample-not this study	2948		6111	195.49	1159.74	3896	66.054	65.7831	39.3399	2.23145	20.568	-7.819	5	-8.94644	4.99106
272	OUW25	Sample-not this study	3048		6349	205.921	1219.94	4049	68.758	68.4109	40.0244	2.24445	20.8047	-7.698	5.029	-8.82518	5.02032
274	MIL	Check SRM	3109		6616	216.298	1279.84	2873	47.051	47.3155	41.1656	1.52189	31.5572	-9.169	3.837	-10.2994	3.81758
276	OUW28	Sample-not this study	3010		6681	220.165	1302.16	4656	76.883	76.307	43.2611	2.53512	19.9089	-7.568	4.655	-8.6949	4.64295
278	OUW11	Sample-not this study	2842		5616	173.952	1035.43	3793	63.256	63.0639	36.4331	2.219	19.1551	-7.699	5.846	-8.82618	5.84469
280	OUW07	Sample-not this study	3085		5600	174.844	1040.58	2830	49.279	49.4807	33.7302	1.60391	24.5349	-7.519	4.749	-8.64579	4.7378
282	LEU	Check SRM	4171		10112	386.871	2264.35	30088	450.069	438.978	54.2878	10.5245	6.01792	-27.083	6.533	-28.2524	6.53788
284	OUW16	Sample-not this study	2802		5577	171.492	1021.23	3424	57.07	57.0522	36.4464	2.03613	20.8832	-7.913	4.904	-9.04065	4.89419
285	OUW16a	Sample-not this study	2937		5763	180.146	1071.18	3589	61.163	61.0299	36.4718	2.07797	20.477	-7.822	4.878	-8.94945	4.86796
287	OUW13	Sample-not this study	2942		5612	174.281	1037.33	4049	68.415	68.0776	35.2592	2.31399	17.777	-7.791	6.146	-8.91838	6.14739
289	OUW31	Sample-not this study	3156		6761	223.342	1320.49	5038	83.355	82.5966	41.8408	2.61713	18.6518	-7.793	7.286	-8.92039	7.29767
291	GLU	Check SRM	5141		8672	314.052	1844.05	28393	439.203	428.418	35.8695	8.33336	5.02171	-9.399	-1.854	-10.5299	-1.92472
293	OUW05	Sample-not this study	2963		6123	195.532	1159.98	3307	56.258	56.2631	39.1489	1.89886	24.0533	-8.002	6.415	-9.12984	6.41881
295	OUW04	Sample-not this study	3089		6660	220.748	1305.52	4120	70.54	70.1427	42.2636	2.27072	21.7145	-8.134	6.04	-9.26213	6.04043
297	SAA16	Sample-not this study	2902		5753	180.233	1071.68	4236	72.398	71.9483	36.929	2.47927	17.3777	-7.08	5.578	-8.20583	5.57427
299	SAA05	Sample-not this study	3123		6628	222.699	1316.78	6502	114.362	112.73	42.1641	3.60967	13.6277	-7.224	6.954	-8.35015	6.96267
301	OUH02	Sample-not this study	2991		8502	307.453	1805.96	5372	91.874	90.8756	60.3799	3.0383	23.1851	-7.596	10.68	-8.72296	10.7223
303	MIL	Check SRM	3108		6569	214.679	1270.49	2815	45.986	46.2805	40.8782	1.48908	32.0274	-9.132	3.967	-10.2623	3.94875
305	SAA03	Sample-not this study	2883		6059	192.232	1140.94	4341	72.384	71.9347	39.5746	2.49513	18.5042	-7.387	6.436	-8.5135	6.44
309	OUH03	Sample-not this study	3013		7919	288.48	1696.46	4495	86.475	85.6287	56.3045	2.84198	23.1137	-7.223	12.526	-8.34915	12.5849
311	SAA22	Sample-not this study	3365		6473	210.272	1245.06	5504	90.829	89.86	37.0002	2.67043	16.1648	-7.12	5.627	-8.24592	5.62371
313	LEU	Check SRM	4019		9813	370.663	2170.8	28737	430.755	420.208	54.0134	10.4555	6.027	-27.111	6.519	-28.2805	6.52375
315	OUH05	Sample-not this study	2950		6892	229.345	1355.14	7424	121.605	119.769	45.937	4.05996	13.2004	-7.123	9.074	-8.24893	9.10178
317	N2.C7	Calibration SRM	338	482	2594	65.752	410.923	4145	70.289	69.8988	85.2537	20.6801	6.85863	-30.953	20.126	-32.1309	20.2534
318	N2.C7	Calibration SRM	904	1003	4788	139.544	836.833	11434	189.218	185.477	83.433	20.5173	5.26376	-30.873	20.228	-32.0507	20.3563
320	N1.USGS24	Calibration SRM	341	418	2422	62.252	390.722	4245	71.159	70.7443	93.4741	20.7461	6.44352	-14.899	0.411	-16.0419	0.360695
321	N1.USGS24	Calibration SRM	945	1007	4145	127.603	767.912	9700	158.556	155.679	76.2574	16.4739	5.75478	-14.88	0.371	-16.0228	0.320334
323	N1	Calibration SRM	128	0	0	0	31.4178	1516	26.715	27.5525	Inf	21.5254	1.33033	0	0.229	-1.1104	0.177054
325	N1	Calibration SRM	138	0	0	0	31.4178	1628	28.51	29.2969	Inf	21.2297	1.25112	0	19.73	-1.1104	19.8538

## Sheet: Data-Session 2
Position	SampleID	Type	Mass (ug)	Mass 2nd standard (ug)	Amplitude m/z 44	Area m/z 44	C (ug)	Amplitude m/z 28	Area m/z 28	N (ug)	%C	%N	Atomic C:N	δ13Craw	δ15Nraw	δ13CVPDB	δ15NAIR
1	N2.C7	Calibration SRM	401	448	2426	62.392	399.242	5255	90.196	85.94	89.1164	21.4314	5.41985	-31.277	20.104	-32.1822	20.5392
2	N2.C7	Calibration SRM	915	1021	4899	145.619	878.924	12480	207.086	190.971	86.0847	20.8711	5.36947	-31.203	20.046	-32.1078	20.4795
4	N1.USGS24	Calibration SRM	354	383	2220	57.433	370.66	4845	81.279	77.9277	96.7781	22.0135	5.54921	-15.282	0.454	-16.1064	0.331832
5	N1.USGS24	Calibration SRM	834	968	3123	88.693	550.829	11571	192.527	177.889	56.9038	21.3296	3.61255	-15.323	0.451	-16.1476	0.328747
7	MIL	Check SRM	1991		6420	206.997	1232.68	3026	49.092	49.0062	61.9126	2.46139	29.3458	-9.401	3.711	-10.1957	3.68121
9	SAA02	Sample-not this study	1938		4739	137.971	834.845	4203	69.499	67.3428	43.0776	3.47486	14.4631	-7.251	6.005	-8.03488	6.04027
11	SAA04	Sample-not this study	2015		4767	138.872	840.038	4871	80.853	77.5449	41.6892	3.84838	12.6384	-7.709	7.165	-8.49519	7.23317
13	SAA06	Sample-not this study	2082		4928	144.346	871.587	4053	67.776	65.7946	41.863	3.16017	15.4549	-7.573	6.414	-8.35851	6.46087
15	LEU	Check SRM	4051		9894	372.285	2185.32	30602	458.942	417.275	53.9453	10.3005	6.10999	-27.262	5.82	-28.1469	5.85002
17	SAA08	Sample-not this study	2113		4929	144.529	872.642	4105	68.369	66.3275	41.2987	3.13902	15.3493	-7.501	6.43	-8.28614	6.47733
19	SAA11	Sample-not this study	2125		4912	143.913	869.092	4168	69.4	67.2539	40.8984	3.16489	15.0763	-7.469	6.822	-8.25398	6.88044
21	SAA12	Sample-not this study	2121		4699	135.608	821.226	3696	62.157	60.7457	38.7188	2.86401	15.7722	-7.781	5.084	-8.56756	5.09315
23	SAA13	Sample-not this study	2396		5208	155.865	937.978	4114	69.422	67.2737	39.1477	2.80775	16.2665	-8.215	6.5	-9.00375	6.54931
25	GLU	Check SRM	4895		8469	302.636	1783.9	29241	453.476	412.363	36.4433	8.42417	5.04705	-9.571	-2.316	-10.3666	-2.51673
27	SAA15	Sample-not this study	2079		4155	115.934	707.834	4206	71.73	69.3475	34.0468	3.33562	11.9082	-7.373	4.716	-8.1575	4.71471
28	SAA15a	Sample-not this study	2238		4409	125.01	760.143	4600	77.974	74.958	33.9653	3.34933	11.8311	-7.416	4.804	-8.20071	4.80521
30	OUW03	Sample-not this study	2139		4986	147.239	888.261	3000	51.849	51.4835	41.5269	2.4069	20.1289	-8.029	6.074	-8.81681	6.11123
32	OUW06	Sample-not this study	2054		4592	132.321	802.281	3619	62.397	60.9614	39.0594	2.96793	15.3539	-7.724	5.949	-8.51027	5.98268
34	MIL	Check SRM	3127		6726	219.488	1304.67	3689	61.043	59.7447	41.7228	1.91061	25.477	-9.406	2.257	-10.2008	2.18597
36	OUW08	Sample-not this study	1982		4535	129.861	788.102	4114	70.406	68.1578	39.763	3.43884	13.4901	-8.04	6.082	-8.82786	6.11946
38	OUW09	Sample-not this study	2041		4452	126.763	770.247	3485	60.239	59.0223	37.7387	2.89183	15.2251	-8.103	4.696	-8.89118	4.69415
40	OUW10	Sample-not this study	2131		4641	133.989	811.894	3703	63.812	62.2328	38.0992	2.92036	15.2204	-7.955	3.666	-8.74244	3.63493
42	LEU	Check SRM	3842		9507	355.205	2086.88	29428	447.925	407.375	54.3176	10.6032	5.97654	-27.275	5.912	-28.16	5.94463
44	OUW12	Sample-not this study	2078		4437	126.186	766.921	3135	54.401	53.7766	36.9067	2.5879	16.6381	-8.135	2.998	-8.92334	2.94799
46	OUW14	Sample-not this study	2168		4761	138.512	837.963	2956	51.516	51.1843	38.6514	2.3609	19.1001	-7.788	3.197	-8.57459	3.15263
47	OUW14a	Sample-not this study	2367		5068	150.033	904.365	3204	55.422	54.694	38.2072	2.31069	19.2908	-7.809	3.079	-8.5957	3.03128
49	GLU	Check SRM	4729		8302	293.414	1730.75	28476	443.213	403.141	36.5986	8.52488	5.00868	-9.585	-2.356	-10.3807	-2.55787
51	OUW15	Sample-not this study	2254		5610	171.79	1029.76	3584	61.169	59.858	45.686	2.65563	20.0707	-7.806	3.925	-8.59268	3.90128
53	MIL	Check SRM	2916		6379	204.323	1217.27	3577	59.744	58.5775	41.7444	2.00883	24.2439	-9.449	2.711	-10.244	2.65285
58	N1.USGS24	Calibration SRM	379	454	2666	69.428	439.794	5554	92.963	88.4263	96.8709	23.3315	5.80249	-15.325	0.481	-16.1496	0.359598
59	N1.USGS24	Calibration SRM	948	1030	4316	135.275	819.306	13512	223.875	206.057	79.5443	21.7359	4.63881	-15.154	0.46	-15.9778	0.338002
62	N2.C7	Calibration SRM	331	407	2228	55.625	360.24	4510	74.731	72.044	88.511	21.7656	5.83365	-31.35	19.803	-32.2555	20.2296
63	N2.C7	Calibration SRM	873	1006	4793	141.07	852.706	9750	159.351	148.079	84.762	16.9621	6.7182	-31.231	19.637	-32.1359	20.0589
65	N1.USGS24	Calibration SRM	320	431	2479	65.335	416.204	4394	71.876	69.4787	96.567	21.7121	6.98878	-15.26	0.535	-16.0843	0.41513
66	N1.USGS24	Calibration SRM	899	1060	3603	108.698	666.129	12561	205.857	189.867	62.8423	21.1198	4.09314	-15.276	0.636	-16.1004	0.518994
68	OUN02	Sample-not this study	2185		4636	134.811	816.632	3833	63.743	62.1708	37.3745	2.84535	15.3245	-7.904	8.005	-8.69118	8.097
70	OUN03	Sample-not this study	2005		5039	149.94	903.829	6648	109.518	103.302	45.0787	5.1522	10.2076	-7.955	8.75	-8.74244	8.86313
72	OUN04	Sample-not this study	2209		3709	101.056	622.083	2674	44.945	45.28	28.1613	2.0498	16.0284	-8.185	7.504	-8.9736	7.58179
74	LEU	Check SRM	3853		9499	355.515	2088.67	29181	441.68	401.764	54.2089	10.4273	6.06521	-27.272	6.06	-28.157	6.09683
76	OUN06	Sample-not this study	2010		4475	128.772	781.826	4013	67.292	65.3598	38.8968	3.25173	13.9555	-7.538	8.183	-8.32333	8.28004
78	OUN07	Sample-not this study	2044		4762	139.022	840.902	3694	61.379	60.0467	41.14	2.9377	16.3382	-8.111	7.834	-8.89922	7.92115
80	OUN09	Sample-not this study	2065		5412	165.575	993.942	4141	69.155	67.0337	48.1328	3.24619	17.2987	-7.848	7.178	-8.6349	7.24654
82	OUN10	Sample-not this study	2089		5250	158.242	951.678	3724	61.908	60.522	45.5566	2.89718	18.3452	-8.34	6.417	-9.12938	6.46396
84	GLU	Check SRM	5224		8924	326.789	1923.11	31479	485.806	441.413	36.8129	8.44972	5.08282	-9.572	-2.244	-10.3676	-2.44269
86	OUN11	Sample-not this study	2065		5440	165.741	994.899	4907	81.1	77.7669	48.1791	3.76595	14.9256	-7.446	7.981	-8.23087	8.07232
87	OUN11a	Sample-not this study	2080		5440	165.492	993.463	4956	82.686	79.1919	47.7627	3.8073	14.6358	-7.456	7.963	-8.24092	8.05381
89	OUN12	Sample-not this study	2036		5318	160.732	966.029	4894	81.073	77.7426	47.4474	3.8184	14.497	-7.839	7.238	-8.62585	7.30824
91	BE6	Sample	2094		4881	145.753	879.697	3066	52.677	52.2275	42.0104	2.49415	19.6508	-8.488	7.747	-9.27813	7.83168
93	MIL	Check SRM	3049		6566	214.058	1273.38	3137	50.55	50.3163	41.7637	1.65026	29.5253	-9.429	3.338	-10.2239	3.29763
95	BE7	Sample	1989		4773	140.102	847.127	2927	49.522	49.3926	42.5906	2.48329	20.0094	-8.544	7.079	-9.33441	7.14473
97	BE8	Sample	2034		3771	103.077	633.732	1652	27.693	29.7783	31.1569	1.46403	24.8286	-23.281	8.333	-24.1458	8.4343
99	SAA18	Sample-not this study	2311		5249	158.184	951.343	4102	68.284	66.2511	41.1659	2.86677	16.7529	-7.139	5.781	-7.92232	5.80992
101	LEU	Check SRM	3750		9321	347.786	2044.12	28365	433.979	394.844	54.51	10.5292	6.03988	-27.292	6.111	-28.1771	6.14928
103	SAA19	Sample-not this study	2133		4555	131.474	797.399	3216	54.011	53.4262	37.3839	2.50474	17.4128	-7.974	5.055	-8.76153	5.06333
105	N2.C7	Calibration SRM	387	441	2248	56.202	363.565	5148	85.793	81.9837	82.4411	21.1844	5.1737	-31.339	19.88	-32.2445	20.3088
106	N2.C7	Calibration SRM	892	927	4534	131.005	794.696	12364	206.043	190.034	85.7277	21.3042	4.87885	-31.186	19.787	-32.0907	20.2132
108	N1.USGS24	Calibration SRM	367	388	2225	59.026	379.842	5098	84.162	80.5182	97.8973	21.9396	5.50371	-15.257	0.426	-16.0813	0.303038
109	N1.USGS24	Calibration SRM	868	978	4521	141.19	853.398	12454	200.794	185.317	87.2595	21.3499	5.37257	-15.148	0.571	-15.9717	0.452151
112	N2.C7	Calibration SRM	351	437	2375	60.851	390.36	4720	80.664	77.3751	89.3272	22.0442	5.88587	-31.246	19.745	-32.151	20.17
113	N2.C7	Calibration SRM	918	992	4755	140.101	847.121	12496	207.921	191.721	85.3953	20.8847	5.15492	-31.206	19.888	-32.1108	20.317
115	N1.USGS24	Calibration SRM	361	371	2155	56.267	363.94	5028	83.537	79.9566	98.097	22.1486	5.31034	-15.218	0.534	-16.0421	0.414101
116	N1.USGS24	Calibration SRM	837	859	4276	130.906	794.125	11909	193.294	178.578	92.4477	21.3355	5.18809	-15.157	0.548	-15.9808	0.428498
118	SAA20	Sample-not this study	2180		4915	145.123	876.066	3693	60.967	59.6765	40.1865	2.73745	17.127	-7.607	6.498	-8.39268	6.54725
119	SAA20a	Sample-not this study	2008		4519	130.883	793.993	3447	57.741	56.7778	39.5415	2.82758	16.3149	-7.597	6.547	-8.38263	6.59764
121	GLU	Check SRM	5136		8682	314.632	1853.04	30101	464.2	421.999	36.0794	8.2165	5.12295	-9.572	-2.312	-10.3676	-2.51262
123	SAA21	Sample-not this study	2243		4810	142.297	859.778	3251	54.325	53.7083	38.3316	2.39449	18.6763	-7.523	5.307	-8.30825	5.32247
125	OUW17	Sample-not this study	2023		4630	135.911	822.972	2630	44.27	44.6735	40.6808	2.20828	21.4923	-8.078	4.77	-8.86606	4.77024
127	OUW19	Sample-not this study	2092		5135	155.257	934.474	3762	62.398	60.9623	44.6689	2.91407	17.8835	-7.748	5.712	-8.53439	5.73896
129	MIL	Check SRM	3089		6623	217.668	1294.18	3160	50.705	50.4556	41.8965	1.6334	29.9249	-9.374	3.309	-10.1686	3.26781
131	OUW20	Sample-not this study	1990		4818	142.514	861.029	3014	50.779	50.5221	43.2678	2.5388	19.8831	-8.044	4.093	-8.83188	4.07404
133	OUW21	Sample-not this study	2021		4714	139.056	841.098	3229	53.854	53.2851	41.6179	2.63657	18.4157	-7.916	5.687	-8.70324	5.71325
135	OUW22	Sample-not this study	2458		5644	176.359	1056.1	3552	58.903	57.8219	42.9657	2.35239	21.3088	-8.012	4.664	-8.79972	4.66124
137	LEU	Check SRM	3808		9397	354.262	2081.45	28806	439.941	400.201	54.6599	10.5095	6.06784	-27.313	6.112	-28.1982	6.15031
139	OUW23	Sample-not this study	2015		4841	143.732	868.049	3364	56.728	55.8675	43.0793	2.77258	18.1272	-8.116	5.825	-8.90425	5.85517
141	OUW30	Sample-not this study	2030		4773	142.622	861.651	3052	53.46	52.9311	42.4459	2.60744	18.9919	-8.012	5.747	-8.79972	5.77495
142	OUW30a	Sample-not this study	2005		4828	144.383	871.801	3205	55.222	54.5143	43.4813	2.71892	18.6575	-8.011	5.606	-8.79872	5.62996
144	GLU	Check SRM	4737		8269	296.089	1746.17	28047	441.623	401.713	36.8623	8.48032	5.07127	-9.608	-2.029	-10.4038	-2.22159
146	OUW24	Sample-not this study	2032		4430	128.457	780.01	2893	49.462	49.3387	38.3863	2.42809	18.4442	-7.695	4.764	-8.48112	4.76407
148	OUW26	Sample-not this study	2027		4846	144.968	875.172	2677	46.532	46.706	43.1757	2.30419	21.8609	-8.277	6.168	-9.06606	6.20789
150	N2.C7	Calibration SRM	360	386	2141	53.76	349.491	4804	80.822	77.5171	90.5416	21.5325	5.25999	-31.352	19.939	-32.2576	20.3695
151	N2.C7	Calibration SRM	945	990	4779	140.592	849.951	13152	216.166	199.13	85.8536	21.0719	4.97972	-31.205	19.904	-32.1098	20.3335
153	N1.USGS24	Calibration SRM	336	396	2257	59.102	380.28	3950	65.397	63.657	96.0302	18.9455	6.96953	-15.306	0.505	-16.1305	0.384279
154	N1.USGS24	Calibration SRM	835	1064	2479	69.166	438.284	11584	193.024	178.336	41.1921	21.3575	2.86724	-15.206	0.574	-16.03	0.455236
156	OUW27	Sample-not this study	2002		5053	152.347	917.702	3684	62.467	61.0243	45.8392	3.04817	17.5447	-7.94	4.999	-8.72736	5.00574
158	BE9	Sample-not this study	3147		6721	221.276	1314.98	2854	46	46.2279	41.7851	1.46895	33.1864	-10.469	3.104	-11.2691	3.05699
160	MIL	Check SRM	3164		6781	224.23	1332	3391	54.479	53.8467	42.0987	1.70186	28.8598	-9.472	3.837	-10.2671	3.81078
162	BE10	Sample-not this study	3053		6533	213.308	1269.05	3784	60.967	59.6765	41.5674	1.95468	24.8098	-10.476	8.507	-11.2762	8.61323
164	BE11	Sample-not this study	2938		6559	213.714	1271.39	4796	76.808	73.9103	43.2741	2.51567	20.0688	-11.599	7.34	-12.4048	7.41314
166	OUH06	Sample-not this study	2196		5716	178.237	1066.92	3539	59.443	58.3071	48.5847	2.65515	21.348	-7.843	7.735	-8.62987	7.81934
168	LEU	Check SRM	3779		9434	352.076	2068.85	28419	434.158	395.005	54.7459	10.4526	6.11045	-27.319	6.125	-28.2042	6.16368
170	OUH07	Sample-not this study	2031		5124	154.572	930.526	4719	81.264	77.9142	45.8161	3.83625	13.9334	-7.783	9.687	-8.56957	9.8267
172	OUH08	Sample-not this study	2049		5664	176.417	1056.43	3843	65.754	63.9778	51.5583	3.12239	19.2645	-8.088	8.221	-8.87611	8.31912
173	OUH08a	Sample-not this study	2124		5770	182.43	1091.09	3930	68.68	66.6069	51.3694	3.13592	19.1111	-8.106	8.258	-8.8942	8.35717
175	GLU	Check SRM	4994		8653	314.437	1851.92	29501	464.427	422.203	37.0828	8.45421	5.11736	-9.638	-2.028	-10.4339	-2.22056
177	MIL	Check SRM	3159		6749	221.96	1318.92	3284	52.773	52.3138	41.7512	1.65602	29.4137	-9.453	3.84	-10.248	3.81387
179	SAA14	Sample-not this study	1998		4834	143.084	864.314	4088	69.597	67.4309	43.259	3.37492	14.9541	-7.299	7.416	-8.08312	7.49129
181	SAA17	Sample-not this study	2030		4670	136.446	826.055	2900	48.941	48.8706	40.6924	2.40742	19.7201	-7.065	5.581	-7.84794	5.60425
183	OUH09	Sample-not this study	2159		5187	157.153	945.401	4050	69.106	66.9897	43.7888	3.10281	16.4647	-7.724	6.495	-8.51027	6.54417
185	LEU	Check SRM	4024		9841	374.272	2196.78	30351	460.708	418.862	54.5919	10.4091	6.11874	-27.248	6.151	-28.1328	6.19041
187	OUH10	Sample-not this study	2230		5707	178.719	1069.7	4431	76.628	73.7486	47.9685	3.30711	16.9221	-7.74	8.989	-8.52635	9.10891
189	OUN14	Sample-not this study	2026		5204	157.799	949.124	4386	75.223	72.4861	46.8472	3.57779	15.2762	-7.438	8.694	-8.22283	8.80554
191	OUN15	Sample-not this study	2050		5196	156.841	943.603	3837	65.442	63.6974	46.0294	3.10719	17.2828	-7.53	7.015	-8.31529	7.07892
193	N2.C7	Calibration SRM	338	423	2350	59.412	382.066	4634	77.217	74.2778	90.323	21.9757	6.00104	-31.327	19.921	-32.2324	20.351
194	N2.C7	Calibration SRM	953	914	4493	129.204	784.316	13222	218.258	201.009	85.8114	21.0923	4.5522	-31.194	19.92	-32.0988	20.3499
196	N1.USGS24	Calibration SRM	340	409	2222	59.048	379.968	4682	77.51	74.5411	92.9018	21.9238	5.94701	-15.175	0.471	-15.9989	0.349314
197	N1.USGS24	Calibration SRM	885	988	3788	112.123	685.869	12399	203.076	187.368	69.4199	21.1715	4.27064	-15.16	0.496	-15.9838	0.375024
206	OUN18	Sample-not this study	2040		4588	134.566	815.22	2772	47.674	47.7321	39.9618	2.33981	19.9256	-7.906	6.487	-8.69319	6.53594
208	GLU	Check SRM	4819		8370	301.669	1778.33	28473	448.36	407.766	36.9024	8.46164	5.088	-9.575	-2.114	-10.3706	-2.309
210	OUN17	Sample-not this study	2011		4228	121.313	738.836	2354	40.353	41.1539	36.7397	2.04644	20.9452	-7.643	6.293	-8.42886	6.33644
211	OUN17a	Sample-not this study	1996		3946	111.202	680.56	2090	35.859	37.1158	34.0962	1.85951	21.3922	-7.739	6.391	-8.52535	6.43722
213	OUN20	Sample-not this study	2017		4886	146.084	881.605	3344	57.309	56.3896	43.7087	2.79572	18.2399	-7.69	6.99	-8.4761	7.05321
215	MIL	Check SRM	2973		6399	208.678	1242.37	3119	50.553	50.319	41.7884	1.69253	28.8048	-9.379	3.648	-10.1736	3.61642
217	OUN21	Sample-not this study	1976		4333	125.411	762.455	2867	49.309	49.2012	38.5858	2.48994	18.0794	-7.34	5.343	-8.12433	5.3595
219	OUN23	Sample-not this study	2120		4952	149.459	901.056	3154	54.372	53.7506	42.5027	2.5354	19.5576	-7.607	6.006	-8.39268	6.0413
221	OUN24	Sample-not this study	2061		5042	153.4	923.771	3968	68.144	66.1253	44.8215	3.20841	16.2983	-7.522	7.679	-8.30725	7.76175
223	LEU	Check SRM	4057		9728	375.221	2202.25	30511	468.153	425.551	54.2826	10.4893	6.03755	-27.248	6.131	-28.1328	6.16985
225	OUN26	Sample-not this study	2130		5416	168.695	1011.92	4010	69.139	67.0194	47.5082	3.14645	17.6155	-7.404	8.317	-8.18865	8.41785
227	OUN28	Sample-not this study	1981		5102	155.195	934.116	4491	76.943	74.0316	47.1538	3.73708	14.7208	-7.271	8.05	-8.05498	8.14327
229	OUN29	Sample-not this study	2056		5188	159.647	959.776	4159	70.766	68.4813	46.6817	3.3308	16.351	-7.316	7.081	-8.10021	7.14679
231	GLU	Check SRM	5164		8711	320.496	1886.84	30510	477.622	434.059	36.5383	8.40549	5.07145	-9.575	-2.194	-10.3706	-2.39127
233	OUN27	Sample-not this study	1989		4931	148.553	895.835	3577	61.304	59.9793	45.0395	3.01555	17.425	-7.228	6.805	-8.01177	6.86296
234	OUN27a	Sample-not this study	2113		5121	156.066	939.136	3802	64.783	63.1053	44.4456	2.98653	17.3624	-7.264	6.895	-8.04795	6.95551
236	OUN30	Sample-not this study	2004		5012	151.334	911.863	4600	78.42	75.3588	45.5022	3.76042	14.117	-7.498	6.752	-8.28313	6.80846
238	OUN31	Sample-not this study	2047		4941	148.849	897.541	3555	60.683	59.4213	43.8466	2.90285	17.6222	-7.426	7.79	-8.21076	7.8759
240	OUN33	Sample-not this study	2019		4322	125.221	761.36	2322	40.308	41.1134	37.7097	2.03633	21.6049	-7.609	4.68	-8.39469	4.67769
242	OUN36	Sample-not this study	2133		4938	147.822	891.622	3014	51.343	51.0289	41.8013	2.39235	20.385	-7.758	6.512	-8.54444	6.56165
244	OUN39	Sample-not this study	2037		5043	152.107	916.318	3305	56.301	55.4838	44.9837	2.7238	19.2676	-7.833	6.307	-8.61982	6.35084
246	OUN42	Sample-not this study	2066		4635	136.096	824.038	3425	58.079	57.0815	39.8857	2.7629	16.8422	-7.662	5.529	-8.44796	5.55077
248	N2.C7	Calibration SRM	362	376	2076	51.945	339.03	4846	81.789	78.3859	90.1675	21.6536	5.04599	-31.337	19.915	-32.2425	20.3448
249	N2.C7	Calibration SRM	945	957	4620	134.709	816.044	12888	212.808	196.112	85.2711	20.7526	4.85462	-31.227	19.775	-32.1319	20.2008
251	N1.USGS24	Calibration SRM	380	450	2418	64.488	411.322	5201	86.466	82.5884	91.4049	21.7338	5.81045	-15.295	0.486	-16.1195	0.36474
257	N2.C7	Calibration SRM	848	909	4353	123.819	753.279	11736	188.499	174.27	82.869	20.5507	5.04291	-31.135	19.764	-32.0395	20.1895
259	N1.USGS24	Calibration SRM	443	436	2419	63.858	407.691	6131	99.761	94.5346	93.5071	21.3396	5.03138	-15.248	0.391	-16.0723	0.267045
260	N1.USGS24	Calibration SRM	1038	919	4205	129.992	788.857	14710	234.714	215.796	85.8387	20.7896	4.26484	-15.082	0.684	-15.9054	0.568356
262	OUW24	Sample-not this study	3238		6128	197.415	1177.45	4527	74.447	71.7888	36.3636	2.21707	19.1352	-7.668	4.473	-8.45399	4.46482
264	OUW17	Sample-not this study	2714		5556	173.016	1036.83	3437	56.683	55.8271	38.203	2.057	21.6675	-8.077	4.572	-8.86505	4.56663
266	OUW26	Sample-not this study	4340		8452	307.438	1811.58	6209	100.907	95.5643	41.7414	2.20194	22.1161	-8.168	6.028	-8.95651	6.06392
268	SAA17	Sample-not this study	4206		7634	269.289	1591.7	5843	97.842	92.8103	37.8436	2.20662	20.0084	-6.853	5.413	-7.63487	5.43148
270	OUN21	Sample-not this study	3908		7170	245.272	1453.28	6127	98.966	93.8202	37.1873	2.40072	18.0717	-7.131	5.221	-7.91428	5.23404
272	OUN33	Sample-not this study	4124		7320	253.825	1502.57	5016	84.251	80.5982	36.4349	1.95437	21.7499	-7.367	4.665	-8.15147	4.66227
274	BE9	Sample-not this study	5698		10052	389.834	2286.47	5340	80.456	77.1882	40.1276	1.35465	34.559	-10.279	4.9	-11.0782	4.90393
276	OUN04	Sample-not this study	4191		6182	200.446	1194.92	5401	88.041	84.0036	28.5116	2.00438	16.5954	-7.919	7.807	-8.70625	7.89338
280	OUN18	Sample-not this study	4061		7307	253.589	1501.21	5635	93.587	88.987	36.9666	2.19126	19.6817	-7.655	6.206	-8.44092	6.24697
282	USGS 61	Sample-not this study	817		2473	63.295	404.446	15189	249.662	229.227	49.5038	28.0572	2.05845	-34.056	-2.721	-34.9752	-2.93322
283	USGS 61	Sample-not this study	895		2695	69.665	441.16	16607	274.6	251.635	49.2916	28.1157	2.04537	-34.115	-2.771	-35.0345	-2.98464
285	USGS 62	Sample-not this study	760		2316	58.584	377.294	14045	231.719	213.105	49.644	28.0401	2.06554	-13.986	20.13	-14.8039	20.5659
286	USGS 62	Sample-not this study	732		2204	55.62	360.211	13213	219.647	202.257	49.2091	27.6308	2.07778	-14.029	20.204	-14.8471	20.642
288	N2.C7	Calibration SRM	322	476	2164	54.098	351.439	4284	70.959	68.6547	73.8317	21.3213	5.97209	-31.224	19.812	-32.1289	20.2389
289	N2.C7	Calibration SRM	941	1023	4738	139.418	843.185	12885	208.889	192.591	82.4227	20.4666	5.1078	-31.115	19.958	-32.0194	20.389
291	N1.USGS24	Calibration SRM	320	383	2192	56.32	364.245	4336	70.894	68.5963	95.1032	21.4363	6.19498	-15.225	0.553	-16.0491	0.43364
292	N1.USGS24	Calibration SRM	820	1003	3708	112.175	686.168	11120	179.608	166.281	68.4116	20.2781	4.81433	-15.205	0.646	-16.029	0.529278

## Sheet: Calibration
Session 1				Raw (Measured)		Known		Calibrated
Position	Sample	Type	Mass (mg)	δ13C	δ15N	δ13C	δ15N	δ13CVPDB	δ15NAIR
5	N1.USGS24	Calibration SRM	886	-14.882	0.518	-16.05	0.4	-16.0248	0.468659
70	N1.USGS24	Calibration SRM	376	-14.977	0.384	-16.05	0.4	-16.12	0.333451
71	N1.USGS24	Calibration SRM	896	-14.91	0.431	-16.05	0.4	-16.0529	0.380875
77	N1.USGS24	Calibration SRM	394	-14.967	0.444	-16.05	0.4	-16.11	0.393992
78	N1.USGS24	Calibration SRM	931	-14.836	0.485	-16.05	0.4	-15.9787	0.435362
160	N1.USGS24	Calibration SRM	361	-14.917	0.442	-16.05	0.4	-16.0599	0.391974
161	N1.USGS24	Calibration SRM	854	-14.951	0.433	-16.05	0.4	-16.094	0.382893
167	N1.USGS24	Calibration SRM	357	-14.911	0.473	-16.05	0.4	-16.0539	0.423254
168	N1.USGS24	Calibration SRM	886	-14.917	0.449	-16.05	0.4	-16.0599	0.399037
254	N1.USGS24	Calibration SRM	337	-14.967	0.401	-16.05	0.4	-16.11	0.350605
255	N1.USGS24	Calibration SRM	938	-14.901	0.499	-16.05	0.4	-16.0439	0.449488
261	N1.USGS24	Calibration SRM	325	-14.834	0.555	-16.05	0.4	-15.9767	0.505993
262	N1.USGS24	Calibration SRM	926	-14.862	0.462	-16.05	0.4	-16.0048	0.412154
320	N1.USGS24	Calibration SRM	341	-14.899	0.411	-16.05	0.4	-16.0419	0.360695
321	N1.USGS24	Calibration SRM	945	-14.88	0.371	-16.05	0.4	-16.0228	0.320334
2	N2.C7	Calibration SRM	867	-30.935	20.084	-32.15	20.3	-32.1128	20.211
67	N2.C7	Calibration SRM	338	-31.018	19.942	-32.15	20.3	-32.196	20.0677
68	N2.C7	Calibration SRM	883	-30.93	20.145	-32.15	20.3	-32.1078	20.2726
74	N2.C7	Calibration SRM	386	-31.028	20.086	-32.15	20.3	-32.206	20.213
75	N2.C7	Calibration SRM	887	-30.975	20.215	-32.15	20.3	-32.1529	20.3432
157	N2.C7	Calibration SRM	396	-31.08	20.164	-32.15	20.3	-32.2581	20.2917
158	N2.C7	Calibration SRM	940	-31.003	20.292	-32.15	20.3	-32.181	20.4209
164	N2.C7	Calibration SRM	354	-31.005	20.229	-32.15	20.3	-32.183	20.3573
165	N2.C7	Calibration SRM	907	-30.964	20.197	-32.15	20.3	-32.1419	20.325
251	N2.C7	Calibration SRM	346	-31.034	20.058	-32.15	20.3	-32.212	20.1848
252	N2.C7	Calibration SRM	916	-30.925	20.282	-32.15	20.3	-32.1028	20.4108
258	N2.C7	Calibration SRM	396	-30.919	20.25	-32.15	20.3	-32.0968	20.3785
259	N2.C7	Calibration SRM	934	-30.935	20.276	-32.15	20.3	-32.1128	20.4048
317	N2.C7	Calibration SRM	338	-30.953	20.126	-32.15	20.3	-32.1308	20.2534
318	N2.C7	Calibration SRM	904	-30.873	20.228	-32.15	20.3	-32.0507	20.3563
			δ13C	δ15N
Slope of the calibration curve:			1.00218	1.00901
Intercept of the calibration curve:			-1.1104	-0.05401
Session 2				Raw (Measured)		Known		Calibrated
Position	Sample	Type	Mass (mg)	δ13C	δ15N	δ13C	δ15N	δ13CVPDB	δ15NAIR
4	N1.USGS24	Calibration SRM	354	-15.282	0.454	-16.05	0.4	-16.1062	0.331756
5	N1.USGS24	Calibration SRM	834	-15.323	0.451	-16.05	0.4	-16.1474	0.328673
58	N1.USGS24	Calibration SRM	379	-15.325	0.481	-16.05	0.4	-16.1494	0.359512
59	N1.USGS24	Calibration SRM	948	-15.154	0.46	-16.05	0.4	-15.9777	0.337924
65	N1.USGS24	Calibration SRM	320	-15.26	0.535	-16.05	0.4	-16.0841	0.415022
66	N1.USGS24	Calibration SRM	899	-15.276	0.636	-16.05	0.4	-16.1002	0.518847
108	N1.USGS24	Calibration SRM	367	-15.257	0.426	-16.05	0.4	-16.0811	0.302973
109	N1.USGS24	Calibration SRM	868	-15.148	0.571	-16.05	0.4	-15.9717	0.452029
115	N1.USGS24	Calibration SRM	361	-15.218	0.534	-16.05	0.4	-16.042	0.413994
116	N1.USGS24	Calibration SRM	837	-15.157	0.548	-16.05	0.4	-15.9807	0.428385
153	N1.USGS24	Calibration SRM	336	-15.306	0.505	-16.05	0.4	-16.1303	0.384183
154	N1.USGS24	Calibration SRM	835	-15.206	0.574	-16.05	0.4	-16.0299	0.455113
196	N1.USGS24	Calibration SRM	340	-15.175	0.471	-16.05	0.4	-15.9988	0.349232
197	N1.USGS24	Calibration SRM	885	-15.16	0.496	-16.05	0.4	-15.9837	0.374931
251	N1.USGS24	Calibration SRM	380	-15.295	0.486	-16.05	0.4	-16.1192	0.364651
259	N1.USGS24	Calibration SRM	443	-15.248	0.391	-16.05	0.4	-16.0721	0.266994
260	N1.USGS24	Calibration SRM	1038	-15.082	0.684	-16.05	0.4	-15.9055	0.568189
291	N1.USGS24	Calibration SRM	320	-15.225	0.553	-16.05	0.4	-16.049	0.433525
292	N1.USGS24	Calibration SRM	820	-15.205	0.646	-16.05	0.4	-16.0289	0.529126
1	N2.C7	Calibration SRM	401	-31.277	20.104	-32.15	20.3	-32.1607	20.5313
2	N2.C7	Calibration SRM	915	-31.203	20.046	-32.15	20.3	-32.0864	20.4717
62	N2.C7	Calibration SRM	331	-31.35	19.803	-32.15	20.3	-32.234	20.2219
63	N2.C7	Calibration SRM	873	-31.231	19.637	-32.15	20.3	-32.1145	20.0513
105	N2.C7	Calibration SRM	387	-31.339	19.88	-32.15	20.3	-32.2229	20.3011
106	N2.C7	Calibration SRM	892	-31.186	19.787	-32.15	20.3	-32.0693	20.2055
112	N2.C7	Calibration SRM	351	-31.246	19.745	-32.15	20.3	-32.1296	20.1623
113	N2.C7	Calibration SRM	918	-31.206	19.888	-32.15	20.3	-32.0894	20.3093
150	N2.C7	Calibration SRM	360	-31.352	19.939	-32.15	20.3	-32.236	20.3617
151	N2.C7	Calibration SRM	945	-31.205	19.904	-32.15	20.3	-32.0884	20.3257
193	N2.C7	Calibration SRM	338	-31.327	19.921	-32.15	20.3	-32.2109	20.3432
194	N2.C7	Calibration SRM	953	-31.194	19.92	-32.15	20.3	-32.0774	20.3422
248	N2.C7	Calibration SRM	362	-31.337	19.915	-32.15	20.3	-32.2209	20.337
249	N2.C7	Calibration SRM	945	-31.227	19.775	-32.15	20.3	-32.1105	20.1931
257	N2.C7	Calibration SRM	848	-31.135	19.764	-32.15	20.3	-32.0182	20.1818
288	N2.C7	Calibration SRM	322	-31.224	19.812	-32.15	20.3	-32.1075	20.2312
289	N2.C7	Calibration SRM	941	-31.115	19.958	-32.15	20.3	-31.9981	20.3812
			δ13C	δ15N
Slope of the calibration curve:			1.00372	1.02797
Intercept of the calibration curve:			-0.767366	-0.134941

## Sheet: d13C
				Calibration Standards									Check Standards														Sample Replicates
Name:				C7	USGS24	C7	USGS24						LEU	GLU	MIL	LEU	GLU	MIL									KAF03.1.1	KAF03.6	NJI08.4	NJI08.6	NJI09.8	NJI11.1.5	OUH01	OUN32	OUW16	OUH08	OUN11	OUN17	OUN27	OUW14	OUW30	SAA15	SAA20
Analytical Session				180424	180424	181106	181106						180424	180424	180424	181106	181106	181106									180424	180424	180424	180424	180424	180424	180424	180424	180424	181106	181106	181106	181106	181106	181106	181106	181106
Known delta:				-32.15	-16.05	-32.15	-16.05						-28.26	-10.41	-10.21	-28.26	-10.41	-10.21
Standard deviation:				0.05	0.035	0.05	0.035						0.07	0.09	0.09	0.07	0.09	0.09
Measured mean:				-32.1497	-16.0503	-32.1279	-16.0504						-28.2551	-10.5186	-10.3124	-28.1636	-10.3827	-10.2152									-10.8616	-10.332	-10.5805	-10.7183	-10.4277	-10.2818	-8.5561	-8.75503	-8.99505	-8.88515	-8.23589	-8.4771	-8.02986	-8.58515	-8.79922	-8.17911	-8.38765
Measured StDev:				0.0552592	0.0449049	0.0746253	0.0682532						0.0191382	0.0261326	0.045176	0.0273927	0.0241451	0.0361735									0.00425189	0.0205508	0.0333065	0.00283459	0.0113384	0.0630697	0.00212594	0.00708648	0.064487	0.0127922	0.00710677	0.068225	0.0255844	0.0149242	0.000710677	0.0305591	0.00710677
Number measured:				15	15	17	19						10	9	10	8	8	8									2	2	2	2	2	2	2	2	2	2	2	2	2	2	2	2	2
ΔMeasured−Known													0.00486363	-0.108642	-0.102415	0.0963828	0.0273251	-0.0052087
ssrm	0.0515411			0.0427501	0.0282303	0.089103	0.0838529						0.00329642	0.00546329	0.0183678	0.00525251	0.0040809	0.00915967									1.80785e-05	0.000422335	0.00110932	8.03491e-06	0.000128559	0.00397778	4.51964e-06	5.02182e-05	0.00415857	0.00016364	5.05061e-05	0.00465465	0.000654559	0.000222732	5.05061e-07	0.000933858	5.05061e-05
dfsrm		109
srep	0.0312564
dfrep		17
u(Rw)	0.05608
RMSbias	0.0734609
u(Cref)	0.083865
u(bias)	0.111489
Standard Uncertainty (uc)	0.124799
1				-32.1128	-16.0248	-32.1607	-16.1062						-28.2354	-10.4938	-10.2222	-28.1469	-10.3666	-10.1957									-10.8646	-10.3174	-10.604	-10.7163	-10.4357	-10.2373	-8.55459	-8.75002	-9.04065	-8.87611	-8.23087	-8.42886	-8.01177	-8.57459	-8.79972	-8.1575	-8.39268
2				-32.196	-16.12	-32.0864	-16.1474						-28.2384	-10.5038	-10.3635	-28.16	-10.3807	-10.2008									-10.8586	-10.3465	-10.5569	-10.7203	-10.4196	-10.3264	-8.5576	-8.76004	-8.94945	-8.8942	-8.24092	-8.52535	-8.04795	-8.5957	-8.79872	-8.20071	-8.38263
3				-32.1078	-16.0529	-32.234	-16.1494						-28.2284	-10.4818	-10.3274	-28.157	-10.3676	-10.244
4				-32.206	-16.11	-32.1145	-15.9777						-28.2424	-10.5339	-10.3014	-28.1771	-10.3676	-10.2239
5				-32.1529	-15.9787	-32.2229	-16.0841						-28.2594	-10.568	-10.3665	-28.1982	-10.4038	-10.1686
6				-32.2581	-16.0599	-32.0693	-16.1002						-28.2615	-10.5359	-10.3024	-28.2042	-10.4339	-10.2671
7				-32.181	-16.094	-32.1296	-16.0811						-28.2845	-10.5149	-10.3325	-28.1328	-10.3706	-10.248
8				-32.183	-16.0539	-32.0894	-15.9717						-28.2685	-10.5058	-10.3465	-28.1328	-10.3706	-10.1736
9				-32.1419	-16.0599	-32.236	-16.042						-28.2524	-10.5299	-10.2994
10				-32.212	-16.11	-32.0884	-15.9807						-28.2805		-10.2623
11				-32.1028	-16.0439	-32.2109	-16.1303
12				-32.0968	-15.9767	-32.0774	-16.0299
13				-32.1128	-16.0048	-32.2209	-15.9988
14				-32.1309	-16.0419	-32.1105	-15.9837
15				-32.0507	-16.0228	-32.0182	-16.1192
16						-32.1075	-16.0721
17						-31.9981	-15.9055
18							-16.049
19							-16.0289
20
21
22
23
24
25
26
27
28
29
30
31
32
33
34
35
36
37
38
39
40
41
42
43
44
45
46
47
48
49
50
51
52
53
54
55
56
57
58
59
60
61
62
63
64
65
66
67
68
69
70
71
72
73
74
75
76
77
78
79
80
81
82
83
84
85
86
87
88
89
90
91
92
93
94
95
96
97
98
99
100
101
102
103
104
105
106
107
108
109
110
111
112
113
114
115
116
117
118
119
120
121
122
123
124
125
126
127
128
129
130
131
132
133
134
135
136
137
138
139
140
141
142
143
144
145
146
147
148
149
150
151
152
153
154
155
156
157
158
159
160
161
162
163
164
165
166
167
168
169
170
171
172
173
174
175
176
177
178
179
180
181
182
183
184
185
186
187
188
189
190
191
192
193
194
195
196
197
198
199
200

## Sheet: d15N
				Calibration Standards						Check Standards											Sample Replicates
Name:				N1	N2	N1	N2			LEU	GLU	MIL	LEU	GLU	MIL						KAF03.1.1	KAF03.6	NJI08.4	NJI08.6	NJI09.8	NJI11.1.5	OUH01	OUN32	OUW16	OUH08	OUN11	OUN17	OUN27	OUW14	OUW30	SAA15	SAA20
Analytical Session:				180424	180424	181106	181106			180424	180424	180424	181106	181106	181106						180424	180424	180424	180424	180424	180424	180424	180424	180424	181106	181106	181106	181106	181106	181106	181106	181106
Known delta:				0.4	20.3	0.4	20.3			6.46	-1.87	3.14	6.46	-1.87	3.14
Standard deviation:				0.2	0.2	0.2	0.2			0.4	0.07	0.63	0.4	0.07	0.63
Measured mean:				0.400585	20.2954	0.400895	20.299			6.56754	-1.92831	3.83967	6.08938	-2.39654	3.23505						5.43704	5.36944	8.54632	8.24059	5.09448	4.03653	5.93953	9.76117	4.88108	8.33815	8.06306	6.38683	6.90924	3.09196	5.70245	4.75996	6.57245
Measured StDev:				0.0506045	0.10198	0.0796885	0.118333			0.0327069	0.0335264	0.0696674	0.124097	0.133813	0.613251						0.00856177	0.0699211	0.0620728	0.113443	0.0149831	0.0756289	0.0841907	0.119151	0.0185505	0.026905	0.0130889	0.0712619	0.0654446	0.0858051	0.10253	0.0639903	0.0356309
Number measured:				15	14	19	17			10	9	10	8	8	7						2	2	2	2	2	2	2	2	2	2	2	2	2	2	2	2	2
ΔMeasured−Known										0.107543	-0.0583091	0.699674	-0.370624	-0.526542	0.0950461
ssrm	0.169146			0.0358514	0.135198	0.114305	0.224044			0.00962765	0.00899217	0.0436819	0.1078	0.125341	2.25646						7.33039e-05	0.00488896	0.00385303	0.0128694	0.000224493	0.00571974	0.00708808	0.014197	0.000344121	0.000723879	0.00017132	0.00507825	0.00428299	0.00736252	0.0105124	0.00409475	0.00126956
dfsrm		107
srep	0.0697701
dfrep		17
u(Rw)	0.176194
RMSbias	0.393309
u(Cref)	0.432743
u(bias)	0.584772
Standard Uncertainty (uc)	0.61074
1				0.468659	20.211	0.331832	20.5392			6.54292	-1.9893	3.87206	5.85002	-2.51673	2.18597						5.43099	5.41888	8.50243	8.16037	5.08389	4.09001	5.88	9.67692	4.89419	8.31912	8.07232	6.33644	6.86296	3.15263	5.77495	4.71471	6.54725
2				0.333452	20.0677	0.328747	20.4795			6.58026	-1.92775	3.89224	5.94463	-2.55787	2.65285						5.4431	5.32	8.59021	8.32081	5.10508	3.98305	5.99906	9.84543	4.86796	8.35717	8.05381	6.43722	6.95551	3.03128	5.62996	4.80521	6.59764
3				0.380875	20.2726	0.359598	20.2296			6.59136	-1.92977	3.85188	6.09683	-2.44269	3.29763
4				0.393992	20.213	0.338002	20.0589			6.58934	-1.88941	3.90637	6.14928	-2.51262	3.26781
5				0.435362	20.3432	0.41513	20.3088			6.59035	-1.92674	3.71466	6.15031	-2.22159	3.81078
6				0.391974	20.2917	0.518994	20.2132			6.52577	-1.94995	3.8095	6.16368	-2.22056	3.81387
7				0.382893	20.4209	0.303038	20.17			6.5742	-1.94389	3.82161	6.19041	-2.309	3.61642
8				0.423254	20.3573	0.452151	20.317			6.61961	-1.87326	3.76208	6.16985	-2.39127
9				0.399038	20.325	0.414101	20.3695			6.53788	-1.92472	3.81758
10				0.350605	20.1848	0.428498	20.3335			6.52375		3.94875
11				0.449488	20.4108	0.384279	20.351
12				0.505993	20.3785	0.455236	20.3499
13				0.412155	20.4048	0.349314	20.3448
14				0.360695	20.2534	0.375024	20.2008
15				0.320334		0.36474	20.1895
16						0.267045	20.2389
17						0.568356	20.389
18						0.43364
19						0.529278
20
21
22
23
24
25
26
27
28
29
30
31
32
33
34
35
36
37
38
39
40
41
42
43
44
45
46
47
48
49
50
51
52
53
54
55
56
57
58
59
60
61
62
63
64
65
66
67
68
69
70
71
72
73
74
75
76
77
78
79
80
81
82
83
84
85
86
87
88
89
90
91
92
93
94
95
96
97
98
99
100
101
102
103
104
105
106
107
108
109
110
111
112
113
114
115
116
117
118
119
120
121
122
123
124
125
126
127
128
129
130
131
132
133
134
135
136
137
138
139
140
141
142
143
144
145
146
147
148
149
150
151
152
153
154
155
156
157
158
159
160
161
162
163
164
165
166
167
168
169
170
171
172
173
174
175
176
177
178
179
180
181
182
183
184
185
186
187
188
189
190
191
192
193
194
195
196
197
198
199
200

## Sheet: %C
				Calibration Standards						Check Standards											Sample Replicates
Name:				C7	C7					LEU	GLU	LEU	GLU								KAF03.1.1	KAF03.6	NJI08.4	NJI08.6	NJI09.8	NJI11.1.5	OUH01	OUN32	OUW16	OUH08	OUN11	OUN17	OUN27	OUW14	OUW30	SAA15	SAA20
Analytical Session:				180424	181106					180424	180424	181106	181106								180424	180424	180424	180424	180424	180424	180424	180424	180424	181106	181106	181106	181106	181106	181106	181106	181106
Known delta:				85.6281	85.6281					54.9383	36.3642	54.9383	36.3642
Standard deviation:				0.5	0.5					0.5	0.5
Measured mean:				86.0184	85.7916					56.3442	37.2019	54.4078	36.665								42.8295	43.4011	43.1099	43.0862	42.9165	42.8802	44.8659	39.1933	37.1283	51.4639	47.9709	33.5746	44.7425	38.4293	42.9636	34.0061	39.864
Measured StDev:				1.02695	4.0998					0.434085	0.249626	0.267113	0.317181								0.0744238	0.0344119	0.158186	0.174883	0.000400522	0.110259	0.0537838	0.0383276	0.0401062	0.133582	0.294469	0.73761	0.419893	0.314105	0.732184	0.0576457	0.456103
Number measured:				16	17					10	9	8	8								2	2	2	2	2	2	2	2	2	2	2	2	2	2	2	2	2
ΔMeasured−Known										1.40592	0.837687	-0.530547	0.30079
ssrm	2.15583			15.8194	268.934					1.69587	0.498504	0.499444	0.704226								0.0055389	0.00118418	0.0250229	0.030584	1.60418e-07	0.012157	0.0028927	0.00146901	0.00160851	0.0178443	0.0867119	0.544068	0.17631	0.0986622	0.536094	0.00332303	0.20803
dfsrm		62
srep	0.320982
dfrep		17
u(Rw)	2.16774
RMSbias	0.873254
u(Cref)	0.5
u(bias)	1.00627
Standard Uncertainty (uc)	2.38991
1				87.632	89.1164					56.998	37.6408	53.9453	36.4433								42.8821	43.3767	42.998	43.2099	42.9168	42.9581	44.8279	39.1662	37.0999	51.5583	48.1791	33.0531	45.0395	38.6514	42.4459	34.0468	40.1865
2				87.6313	86.0847					56.6685	37.4203	54.3176	36.5986								42.7769	43.4254	43.2217	42.9626	42.9162	42.8022	44.904	39.2204	37.1567	51.3694	47.7627	34.0962	44.4456	38.2072	43.4813	33.9653	39.5415
3				86.2567	88.511					56.3507	37.1234	54.2089	36.8129
4				86.4263	84.762					56.646	37.0243	54.51	36.0794
5				84.17	82.4411					56.3624	37.0604	54.6599	36.8623
6				85.3092	85.7277					56.3017	37.2616	54.7459	37.0828
7				85.9282	89.3272					56.2371	37.3733	54.5919	36.9024
8				85.868	85.3953					56.575	37.1098	54.2826	36.5383
9				86.6933	90.5416					55.802	36.8031
10				86.1468	85.8536					55.5009
11				87.0801	90.323
12				86.5463	85.8114
13				85.9301	90.1675
14				85.5955	85.2711
15				84.4849	82.869
16				84.5954	73.8317
17					82.4227
18
19
20
21
22
23
24
25
26
27
28
29
30
31
32
33
34
35
36
37
38
39
40
41
42
43
44
45
46
47
48
49
50
51
52
53
54
55
56
57
58
59
60
61
62
63
64
65
66
67
68
69
70
71
72
73
74
75
76
77
78
79
80
81
82
83
84
85
86
87
88
89
90
91
92
93
94
95
96
97
98
99
100
101
102
103
104
105
106
107
108
109
110
111
112
113
114
115
116
117
118
119
120
121
122
123
124
125
126
127
128
129
130
131
132
133
134
135
136
137
138
139
140
141
142
143
144
145
146
147
148
149
150
151
152
153
154
155
156
157
158
159
160
161
162
163
164
165
166
167
168
169
170
171
172
173
174
175
176
177
178
179
180
181
182
183
184
185
186
187
188
189
190
191
192
193
194
195
196
197
198
199
200

## Sheet: %N
				Calibration Standards						Check Standards											Sample Replicates
Name:				N2	N2					LEU	GLU	LEU	GLU								KAF03.1.1	KAF03.6	NJI08.4	NJI08.6	NJI09.8	NJI11.1.5	OUH01	OUN32	OUW16	OUH08	OUN11	OUN17	OUN27	OUW14	OUW30	SAA15	SAA20
Analytical Session:				180424	181106					180424	180424	181106	181106								180424	180424	180424	180424	180424	180424	180424	180424	180424	181106	181106	181106	181106	181106	181106	181106	181106
Known delta:				21.1999	21.1999					10.678	8.48148	10.678	8.48148
Standard deviation:				0.5	0.5					0.5	0.5	0.5	0.5
Measured mean:				21.0028	21.2439					10.6368	8.45345	10.4651	8.42711								2.05004	1.53462	2.00345	1.47425	1.60705	1.70413	4.11241	3.14059	2.06211	3.12916	3.78663	1.95297	3.00104	2.33579	2.66318	3.34247	2.78251
Measured StDev:				0.194811	0.475691					0.0643403	0.0380286	0.0906653	0.0923207								0.007426	0.0195256	0.0291584	0.304857	0.00814972	0.0220865	0.0179957	0.00870876	0.0299943	0.00956618	0.0292429	0.132178	0.020522	0.035504	0.0788255	0.009696	0.0637281
Number measured:				16	16					10	9	8	8								2	2	2	2	2	2	2	2	2	2	2	2	2	2	2	2	2
ΔMeasured−Known										-0.0412007	-0.0280336	-0.212949	-0.0543646
ssrm	0.260187			0.569271	3.39422					0.0372571	0.0115694	0.0575414	0.0596618								5.51454e-05	0.000381248	0.00085021	0.0929378	6.64179e-05	0.000487811	0.000323844	7.58425e-05	0.000899659	9.15117e-05	0.000855148	0.0174711	0.000421152	0.00126053	0.00621346	9.40124e-05	0.00406127
dfsrm		61
srep	0.086278
dfrep		17
u(Rw)	0.267243
RMSbias	0.112679
u(Cref)	0.5
u(bias)	0.512539
Standard Uncertainty (uc)	0.578027
1				21.3793	21.4314					10.7391	8.48375	10.3005	8.42417								2.0553	1.52081	1.98284	1.68982	1.60129	1.71975	4.12514	3.13443	2.0409	3.12239	3.76595	2.04644	3.01555	2.3609	2.60744	3.33562	2.73745
2				21.2202	20.8711					10.6269	8.44027	10.6032	8.52488								2.04479	1.54842	2.02407	1.25868	1.61281	1.68852	4.09969	3.14675	2.08332	3.13592	3.8073	1.85951	2.98653	2.31069	2.71892	3.34933	2.82758
3				20.9911	21.7656					10.5918	8.45874	10.4273	8.44972
4				20.9654	21.1844					10.6577	8.4266	10.5292	8.2165
5				20.7481	21.3042					10.6411	8.43494	10.5095	8.48032
6				20.8665	22.0442					10.6933	8.50288	10.4526	8.45421
7				20.9852	20.8847					10.6394	8.48592	10.4091	8.46164
8				20.9756	21.5325					10.6856	8.4695	10.4893	8.40549
9				20.9798	21.0719					10.5815	8.37842
10				21.1529	21.9757					10.512
11				21.0725	21.0923
12				21.1535	21.6536
13				21.1593	20.7526
14				21.0374	20.5507
15				20.7421	21.3213
16				20.6156	20.4666
17
18
19
20
21
22
23
24
25
26
27
28
29
30
31
32
33
34
35
36
37
38
39
40
41
42
43
44
45
46
47
48
49
50
51
52
53
54
55
56
57
58
59
60
61
62
63
64
65
66
67
68
69
70
71
72
73
74
75
76
77
78
79
80
81
82
83
84
85
86
87
88
89
90
91
92
93
94
95
96
97
98
99
100
101
102
103
104
105
106
107
108
109
110
111
112
113
114
115
116
117
118
119
120
121
122
123
124
125
126
127
128
129
130
131
132
133
134
135
136
137
138
139
140
141
142
143
144
145
146
147
148
149
150
151
152
153
154
155
156
157
158
159
160
161
162
163
164
165
166
167
168
169
170
171
172
173
174
175
176
177
178
179
180
181
182
183
184
185
186
187
188
189
190
191
192
193
194
195
196
197
198
199
200
